# Supplementary material for: Red Blood Cell Storage with Xenon: Safe or Disruption?
Source: Cells. 2024 Feb 27;13(5):411. doi: 10.3390/cells13050411 (PMC10930635; doi:10.3390/cells13050411)
Supplement: Supplementary file 1 [file cells-13-00411-s001.zip]

Archive with 1 entries (1 files):
- cells-2845589-supplementary.pdf
